# Supplementary material for: Multi-Gait In-Pipe Locomotion via Programmable Friction Reorientation
Source: Biomimetics (Basel). 2026 Apr 20;11(4):285. doi: 10.3390/biomimetics11040285 (PMC13113877; doi:10.3390/biomimetics11040285)
Supplement: Supplementary file 1 [file biomimetics-11-00285-s001.zip]

Archive with 2 entries (2 files):
- Video_S1.mov
- Video_S2.mov
